# Supplementary material for: Population history modulates the fitness effects of Copy Number Variation in the Roma
Source: Hum Genet. 2023 Jun 14;142(9):1327–43. doi: 10.1007/s00439-023-02579-5 (PMC10449987; doi:10.1007/s00439-023-02579-5)
Supplement: Supplementary file 3 — Supplementary file3 (XLSX 29 KB) [file 439_2023_2579_MOESM3_ESM.xlsx]

## Sheet: Supplementary Table 1
		Mean (median) Vst
	Pair	Deletions	Duplications
	Roma - Europe	0.039 (0.015)	0.037 (0.011)
	Roma - Middle East	0.04 (0.014)	0.036 (0.013)
	Roma - South Asia	0.037 (0.014)	0.032 (0.011)
	Europe - Middle East	0.03 (0.013)	0.026 (0.011)
	Europe - South Asia	0.028 (0.013)	0.024 (0.008)
	Middle East - South Asia	0.028 (0.013)	0.026 (0.014)
	Supplementary Table 1. Mean and median pairwise Vst values of deletions and duplications

## Sheet: Supplementary Table 2
		Mean (median) deletions Vst			Mean (median) duplications Vst
	Pair	Intergenic	Intronic	Exonic	Intergenic	Intronic	Exonic
	Roma - Europe	0.138 (0.099)	0.132 (0.096)	0.134 (0.116)	0.153 (0.109)	0.122 (0.089)	0.112 (0.07)
	Roma - Middle East	0.14 (0.106)	0.145 (0.118)	0.125 (0.102)	0.123 (0.091)	0.123 (0.098)	0.106 (0.082)
	Roma - South Asia	0.125 (0.096)	0.131 (0.101)	0.14 (0.131)	0.117 (0.101)	0.083 (0.079)	0.143 (0.146)
	Europe - Middle East	0.096 (0.08)	0.095 (0.081)	0.104 (0.103)	0.084 (0.077)	0.081 (0.068)	0.072 (0.072)
	Europe - South Asia	0.092 (0.078)	0.089 (0.073)	0.109 (0.089)	0.091 (0.069)	0.065 (0.058)	0.069 (0.068)
	Middle East - South Asia	0.089 (0.072)	0.092 (0.072)	0.14 (0.072)	0.087 (0.072)	0.078 (0.07)	0.074 (0.072)
	Supplementary Table 2. Top 20% Vst values. Mean and median Vst values of deletion and duplications, divided by genomic localization: intergenic, intronic, exonic

## Sheet: Supplementary Table 3
	Coordinates	CNV type	Length (kb)	Samples	Genes	TAD coordinates	f Roma	f Europe	f Middle East	f South Asia
	1:16550919-16681849	Duplication	130.93	78	CROCCP2, MIR3675, MST1P2, NBPF1, RNU1-1, RNU1-2, RNU1-3, RNU1-4, RNVU1-18	1:16553506-16993505	0.3625	0.31817	0.3	0.40164
	1:79159512-79342718	Deletion	183.206	3	ADGRL4	1:79294316-80254315	0.025	0	0.03333	0
	2:158790463-159097021	Duplication	306.558	1	DAPL1, TANC1	2:158823489-161303489	0	0.02272	0	0
	4:69243750-69366611	Deletion	122.861	46	UGT2B28	4:69254283-70614283	0.1875	0.136364	0.166667	0.237705
	7:16097998-16463135	Deletion	365.137	1	CRPPA, CRPPA-AS1, SOSTDC1	7:16120376-16760375	0.0125	0	0	0
	8:101432838-101573544	Duplication	140.706	3	GRHL2	8:101467773-102267772	0	0	0	0.02459
	14:105616480-105768229	Deletion	151.749	52	ELK2AP, MIR8071-1, MIR8071-2	14:105653664-106053818	0.3125	0.20455	0.16667	0.10655
	22:22698419-22893780	Deletion	195.361	2	IGLL5, MIR5571, MIR650	22:22777504-23857813	0	0	0.03333	0.00819
	Supplementary Table 3. Information for eight CNVs intersecting TADs. CNV and TAD coordinates, CNV type, length, number of samples having the CNV, the genes intersected by each CNV and its frequency among populations

## Sheet: Supplementary Table 4
	Coordinates	Length	Tag SNPs	Genes CNVs	Genes SNPs	Common genes	GWAS traits	f Roma	f Europe	f Middle East	f South Asia
	1:24193852-24197184	3332	rs7552167	none	IFNLR1;LINC02800	none	Psoriasis vulgaris;Psoriasis;Chronic inflammatory diseases (ankylosing spondylitis - Crohn's disease - psoriasis - primary sclerosing cholangitis - ulcerative colitis) (pleiotropy)	0.225	0.227	0.367	0.115
	1:25405601-25409453	3852	rs10903129	RHCE	MACO1	none	Cholesterol - total;Total cholesterol levels;Erythrocyte sedimentation rate;LDL cholesterol levels;Low density lipoprotein cholesterol levels	0.688	0.364	0.533	0.525
	1:26133625-26138449	4824	rs12088601	none	PDIK1L	none	Height	0.2	0.091	0.333	0.049
	1:72290008-72298391	8383	rs61765646;rs34361149;rs2613499;rs2613498;rs61765651;rs2815749;rs2613500;rs2613503	none	RPL31P12;NEGR1	none	Insomnia symptoms (never/rarely vs. sometimes/usually);Gastroesophageal reflux disease;Body mass index;Childhood body mass index;Predicted visceral adipose tissue;Type 2 diabetes;Triglycerides;Heart rate response to recovery post exercise (10 sec);Childhood obesity;Adult body size	0.075	0.136	0.2	0.016
	1:152582899-152615356	32457	rs6693105;rs11205044	LCE3B;LCE3C	LCE3B;LCE3A	LCE3B	Psoriasis or type 2 diabetes (trans-disease meta-analysis)(opposite effect);Chronic inflammatory diseases (ankylosing spondylitis - Crohn's disease - psoriasis - primary sclerosing cholangitis - ulcerative colitis) (pleiotropy)	0.562	0.523	0.6	0.533
	1:169254682-169276856	22174	rs60486111	NME7	NME7	NME7	Myocardial infarction	0.212	0.273	0.367	0.148
	1:174827380-174832728	5348	rs12564992	RABGAP1L	RABGAP1L	RABGAP1L	Body mass index	0.087	0.068	0.2	0.205
	1:179360472-179364805	4333	rs12070589	none	TDRD5	none	Adolescent idiopathic scoliosis	0.05	0.045	0.033	0.033
	1:185040669-185042601	1932	rs3806243	none	SWT1	none	Smoking behaviour (cigarettes smoked per day)	0.05	0	0.033	0.213
	1:190868192-190868363	171	rs2053302	none	LINC01720	none	Response to statin therapy	0.75	0.864	0.967	0.852
	1:209904708-209912632	7924	rs4844913;rs6661316	none	UTP25;SYT14	none	Body mass index;HDL cholesterol and triglyceride levels	0.512	0.614	0.633	0.459
	1:229676721-229685143	8422	rs6700582	none	URB2;HMGB1P26	none	Height	0.438	0.409	0.467	0.385
	2:34470755-34511503	40748	rs10495822	none	LINC01320	none	Amyotrophic lateral sclerosis (sporadic)	0.3	0.386	0.467	0.148
	2:99487249-99488569	1320	rs3792142;rs6715321	REV1	AFF3;REV1	REV1	Self-reported math ability (MTAG);Highest math class taken (MTAG)	0.45	0.341	0.367	0.344
	2:159103014-159104885	1871	rs448513	TANC1	TANC1	TANC1	Colorectal cancer or advanced adenoma	0.525	0.659	0.533	0.467
	2:207486350-207494645	8295	rs13027546;rs13010104	none	CREB1;LRP1B	none	Refractive error;Cognitive ability - years of educational attainment or schizophrenia (pleiotropy)	0.225	0.205	0.267	0.074
	3:15803568-15805240	1672	rs7612295	ANKRD28	BTD;ANKRD28	ANKRD28	Platelet count	0.1	0.045	0.033	0.18
	3:37936926-37945436	8510	rs77388365;rs9816588	CTDSPL	CTDSPL	CTDSPL	Hemoglobin concentration;Hemoglobin;Lymphocyte counts;Hematocrit	0.138	0.068	0.2	0.107
	3:41295190-41295738	548	rs9816029;rs9867802	ULK4	ULK4	ULK4	Body mass index;Predicted visceral adipose tissue	0.25	0.25	0.267	0.361
	3:47449170-47451959	2789	rs8180040;rs13059519;rs17784882	SCAP	ELP6;PTPN23;KLHL18	none	Reaction time;QT interval;Colorectal cancer	0.6	0.409	0.333	0.377
	3:136302170-136307360	5190	rs7372313;rs1279831;rs10935182;rs940174;rs10935186;rs6791142;rs7618871;rs1729951	PCCB	PCCB;STAG1-DT;STAG1;MSL2;SLC35G2	PCCB	Schizophrenia vs autism spectrum disorder (ordinary least squares (OLS));Neuroticism conditioned on self-rated math ability (multi-trait conditioning and joint analysis);Neurociticism;Schizophrenia;Feeling nervous;Anorexia nervosa - attention-deficit/hyperactivity disorder - autism spectrum disorder - bipolar disorder - major depression - obsessive-compulsive disorder - schizophrenia - or Tourett…	0.487	0.341	0.433	0.451
	3:191346881-191353900	7019	rs980320;rs980321	CCDC50	CCDC50	CCDC50	Gamma glutamyl transpeptidase;Gamma glutamyl transferase levels	0.2	0.159	0.2	0.18
	3:197207702-197212386	4684	rs12495674	DLG1	DLG1	DLG1	Waist-hip ratio	0.287	0.25	0.367	0.221
	4:10209636-10232949	23313	rs6839820	none	RAF1P1	none	Gout	0.7	0.568	0.667	0.664
	4:107141930-107154888	12958	rs76067940	none	DKK2	none	Cortical surface area;Balding type 1;Male-pattern baldness	0.05	0	0.033	0.008
	5:15719356-15720841	1485	rs61026653	FBXL7	FBXL7	FBXL7	Haemorrhoidal disease	0.125	0.114	0.1	0.213
	5:24778170-24785918	7748	rs7735176	none	CDH10;BTG4P1	none	Polycystic ovary syndrome (reproductive subtype)	0	0.045	0	0.008
	5:45004692-45014426	9734	rs62369897;rs62369904;rs6885307	none	ZDHHC11B;NA;HCN1;MRPS30	none	Height;Age at first birth	0.163	0.227	0.3	0.189
	5:46270445-46275746	5301	rs4276421;rs10039283	none	none	none	PR interval;P wave duration	0.625	0.5	0.667	0.393
	5:58027649-58037995	10346	rs62368409;rs1844437	none	LINC02101	none	High light scatter reticulocyte percentage of red cells;Hoarding	0.775	0.795	0.867	0.934
	5:106989049-106990752	1703	rs4395620	LINC01950	LINC01950	LINC01950	Waist-hip ratio	0.175	0.364	0.267	0.426
	5:127836638-127837588	950	rs245201	CCDC192	CCDC192	CCDC192	Brain imaging in schizophrenia (dorsolateral prefrontal cortex interaction)	0.575	0.659	0.533	0.656
	5:178921367-178926196	4829	rs12186577	ZFP2	ZFP2	ZFP2	Refractive error;Spherical equivalent	0.175	0.114	0.1	0.008
	6:19040878-19049239	8361	rs1322537;rs975303;rs72828517;rs72828532;rs72828533	none	CDK19;NA	none	Automobile speeding propensity;Sleep duration;Educational attainment (years of education);Self-reported math ability (MTAG);Intelligence (MTAG)	0.125	0.136	0.067	0.066
	6:121476297-121476908	611	rs9490306	none	RNU4-35P;RNU4-76P	none	Migraine	0.25	0.182	0.167	0.27
	6:131096843-131097847	1004	rs55898152	none	AKAP7;EPB41L2	none	Hip circumference adjusted for BMI	0.287	0.25	0.1	0.139
	7:28174681-28175045	364	rs702814;rs849138;rs849142;rs849135	JAZF1	JAZF1	JAZF1	Systemic lupus erythematosus;Eye color;Type 2 diabetes;Systolic blood pressure;Sunburns;Monocyte count;Psoriasis or type 2 diabetes (trans-disease meta-analysis)	0.4	0.5	0.467	0.27
	7:90181073-90183393	2320	rs39204	STEAP2-AS1	STEAP2-AS1	STEAP2-AS1	Type 2 diabetes	0.487	0.477	0.433	0.287
	8:11388036-11389698	1662	rs2736308	FAM167A-AS1	FAM167A-AS1	FAM167A-AS1	Bisphosphonate-related osteonecrosis of the jaw in cancer (i.v. bisphosphonate)	0.45	0.409	0.367	0.221
	8:24287757-24293571	5814	rs11992342;rs58578562	none	ADAM28	none	Cleft palate;Surgical necrotising enterocolitis in extremely premature birth	0.075	0.045	0.033	0.148
	8:25553158-25559119	5961	rs76833264	none	CDCA2	none	Waist-to-hip ratio adjusted for BMI	0.037	0.023	0.033	0.074
	8:86176023-86181514	5491	rs80037907	none	SLC7A13;ATP6V0D2	none	Educational attainment (MTAG)	0.1	0.068	0.067	0.057
	8:93060098-93064968	4870	rs1027730	none	C8orf87;MIR8084	none	Attention deficit hyperactivity disorder	0.087	0.091	0.333	0.164
	9:22991732-22992242	510	rs10965545	none	none	none	Tissue-type plasminogen activator levels	0.087	0	0	0.041
	9:93708072-93709182	1110	rs4743930;rs12553508;rs10992867;rs12683791	none	MIR4291;PHF2	none	Facial morphology (segment 3);Predicted visceral adipose tissue;Heel bone mineral density	0.412	0.295	0.4	0.607
	9:110262266-110267689	5423	rs4135188	none	TXN	none	Mean corpuscular hemoglobin	0.212	0.205	0.1	0.254
	10:4666325-4668350	2025	rs2165953	MANCR	LINC00705;MANCR	MANCR	Obesity-related traits	0.675	0.864	0.767	0.754
	10:30957818-30962846	5028	rs67326273	ZNF438	ZNF438;NA	ZNF438	Pulse pressure	0.15	0.227	0.333	0.074
	11:27286339-27286655	316	rs7484147;rs7123749	none	CCDC34;BBOX1-AS1	none	Heel bone mineral density	0.65	0.659	0.433	0.697
	11:27635716-27636048	332	rs6416056	BDNF-AS	BDNF-AS;LINC00678	BDNF-AS	Weight	0.675	0.705	0.467	0.443
	11:28985626-28991394	5768	rs7126178;rs7123034	none	LINC02742	none	Educational attainment (MTAG);Highest math class taken (MTAG)	0.662	0.568	0.667	0.516
	11:48658642-48658853	211	rs16905753	none	OR4X1	none	Hypertension	0.05	0.136	0.1	0.082
	11:65874620-65876148	1528	rs2234458;rs2303385	none	EFEMP2	none	Body mass index;Adult body size;Retinal detachment or retinal break	0.75	0.682	0.567	0.836
	12:10254813-10255122	309	rs4764369	KLRD1	KLRD1	KLRD1	Umami taste perception in obesity with metabolic syndrome	0.037	0.045	0.033	0.066
	12:55333425-55334399	974	rs60683621	none	OR6C70	none	Odorant perception	0.15	0.318	0.167	0.213
	12:99400170-99408992	8822	rs10128864	ANKS1B	ANKS1B	ANKS1B	Smoking initiation (ever regular vs never regular) (MTAG)	0.175	0.159	0.133	0.016
	13:37497683-37511510	13827	rs962462	none	LINC00547;LINC01048	none	Blood protein levels	0.438	0.409	0.167	0.246
	13:48959166-48962488	3322	rs183078	none	FNDC3A	none	Apolipoprotein A1 levels	0.237	0.386	0.467	0.336
	13:55367041-55367333	292	rs1370063	none	none	none	Fish- and plant-related diet	0.625	0.75	0.6	0.475
	13:64768301-64770291	1990	rs66481224	none	C13orf42;NA	none	Self-reported math ability (MTAG)	0.138	0.318	0.233	0.164
	13:66600648-66603289	2641	rs76876592	PCDH9	PCDH9	PCDH9	Educational attainment (years of education)	0.163	0.159	0.3	0.098
	14:73079061-73080255	1194	rs61986932	RBM25	PAPLN	none	Red cell distribution width	0.013	0.045	0	0.008
	15:49252652-49255703	3051	rs11632038	GALK2	GALK2	GALK2	Lung adenocarcinoma	0.188	0.273	0.3	0.115
	15:72093331-72095851	2520	rs12050794;rs2929508	MYO9A	MYO9A	MYO9A	Urate levels;Metabolite levels (HVA/MHPG ratio)	0.787	0.636	0.8	0.574
	15:77038205-77040383	2178	rs11737	none	TSPAN3	none	Lung function (FEV1/FVC)	0.637	0.818	0.667	0.443
	16:11589873-11591473	1600	rs7198919	none	LITAF	none	QRS complex (Sokolow-Lyon)	0.325	0.432	0.233	0.279
	16:58613019-58616394	3375	rs246192;rs4784053	CNOT1	NDRG4;CNOT1	CNOT1	Liver enzyme levels (alanine transaminase);Sex hormone-binding globulin levels adjusted for BMI	0.362	0.341	0.433	0.131
	16:76134750-76134855	105	rs2288061;rs2288059	none	RPL18P13	none	Delta-5 desaturase activity	0.188	0.273	0.1	0.205
	16:87794758-87797857	3099	rs73249112	none	KLHDC4;SLC7A5	none	Facial morphology (factor 4 - facial height related to vertical position of gnathion)	0.138	0.159	0.1	0.164
	17:59792637-59793865	1228	rs2150879;rs1292061	VMP1	VMP1	VMP1	Multiple sclerosis;Cortical thickness;White blood cell count (basophil)	0.362	0.409	0.4	0.426
	18:26991656-26992377	721	rs1436904;rs12458099	CHST9	AQP4-AS1;CHST9	CHST9	Breast cancer	0.362	0.318	0.267	0.287
	18:40426412-40427036	624	rs4799541;rs73429770	none	none	none	Subcortical volume (MOSTest);Brain morphology (MOSTest)	0.113	0.159	0.167	0.467
	19:12584021-12588333	4312	rs7247513	ZNF490	ZNF490	ZNF490	Bipolar disorder	0.637	0.795	0.6	0.328
	19:37850539-37854887	4348	rs34908476	WDR87BP	ZFP30;ZNF781	none	Lung function (FEV1/FVC)	0.062	0.136	0.067	0.008
	20:1609399-1613359	3960	rs11696739	SIRPB1	SIRPG;SIRPB1	SIRPB1	Lymphocyte percentage of white cells;Mitochondrial DNA levels;Mean platelet volume	0.812	0.568	0.733	0.721
	20:15321070-15323206	2136	rs6135385	MACROD2	MACROD2	MACROD2	Self-reported math ability (MTAG)	0.263	0.091	0.033	0.164
	21:15216002-15219153	3151	rs2064040	none	none	none	Motor composite score	0.475	0.455	0.267	0.336
	22:23683430-23685351	1921	rs17629956	GUSBP11	GUSBP11	GUSBP11	Adolescent idiopathic scoliosis	0.075	0.136	0.367	0.008
	Supplementary Table 4. Summary of deletions in LD with GWAS SNPs. Coordinates, size SNP ID, and genes intersected by the deletions and by SNPs are reported, as well as common intersected genes, GWAS trait entries and frequency of deletions in populations

## Sheet: Supplementary Table 5
Supplementary Table 5. Geographical origin of samples by dataset
Populations	Romani (Bianco et al. 2020)	Country		Mondal et al. (2016)	Country		SGDP (Mallick et al. 2016)	Country			Dataset
Europe	GRA1	Spain		PRBB-1	India		LP6005441-DNA_C01	Pakistan		Country	Roma	Mondal et al. (2016)	SGDP
Roma	GRA2	Spain		IL-01	India		LP6005441-DNA_D01	Pakistan		Spain	10	0	2
Middle East	GRA3	Spain		IL-04	India		LP6005441-DNA_C03	Pakistan		Hungary	10	0	2
South Asia	GRA4	Spain		IL-07	India		LP6005441-DNA_D03	Pakistan		Lithuania	5	0	0
	GRA5	Spain		IL-08	India		LP6005441-DNA_E03	Pakistan		Macedonia	10	0	0
	MAL1	Spain		IL-09	India		LP6005441-DNA_F03	Pakistan		Ukraine	5	0	0
	MAL10	Spain		IL-10	India		LP6005441-DNA_E05	Pakistan		India	0	41	4
	MAL2	Spain		IL-11	India		LP6005441-DNA_F05	Pakistan		Pakistan	0	0	16
	MAL4	Spain		IL-12	India		LP6005441-DNA_E06	Pakistan		Albania	0	0	1
	MAL7	Spain		IL-15	India		LP6005441-DNA_F06	Pakistan		Armenia	0	0	2
	R3	Hungary		IL-16	India		LP6005441-DNA_C07	Pakistan		Bulgaria	0	0	2
	R4	Hungary		PRBB-2	India		LP6005441-DNA_D07	Pakistan		Czech Republic	0	0	1
	R5	Hungary		RAI-11	India		LP6005441-DNA_C10	Pakistan		Estonia	0	0	2
	R6	Hungary		RAI-12	India		LP6005441-DNA_D10	Pakistan		France	0	0	5
	R8	Hungary		RAI-13	India		LP6005442-DNA_A12	India		Greece	0	0	2
	V1	Hungary		RAI-15	India		LP6005442-DNA_B12	India		Poland	0	0	1
	V3	Hungary		RAI-2	India		LP6005592-DNA_A04	India		Turkey	0	0	2
	V4	Hungary		RAI-3	India		LP6005592-DNA_B04	India		Iran	0	0	2
	V5	Hungary		RAI-4	India		LP6005441-DNA_G11	Pakistan		Iraq	0	0	2
	V6	Hungary		RAI-5	India		LP6005441-DNA_H11	Pakistan		Israel	0	0	8
	C-98-15	Lithuania		RAI-8	India		LP6005677-DNA_B01	Albania		Jordan	0	0	3
	C-98-17	Lithuania		RAI-9	India		LP6005442-DNA_G02	Armenia
	C-98-18	Lithuania		BR1-1	India		LP6005519-DNA_F03	Armenia
	C-98-19	Lithuania		BR1-10	India		LP6005442-DNA_A03	Bulgaria
	C-98-20	Lithuania		BR1-12	India		LP6005442-DNA_B03	Bulgaria
	SM238_T	Macedonia		BR1-13	India		LP6005443-DNA_H05	Czech Republic
	SM261_T	Macedonia		BR1-16	India		LP6005442-DNA_A11	Spain
	SM361_T	Macedonia		BR1-18	India		LP6005442-DNA_B11	Spain
	SM367_B	Macedonia		BR1-3	India		LP6005442-DNA_G03	Estonia
	SM370_T	Macedonia		BR1-4	India		LP6005442-DNA_H03	Estonia
	SM371_T	Macedonia		BR1-5	India		LP6005441-DNA_C02	France
	SM382_T	Macedonia		BR1-6	India		LP6005441-DNA_D02	France
	SM518_T	Macedonia		VV1-01	India		LP6005441-DNA_A05	France
	SM520_T	Macedonia		VV1-03	India		LP6005441-DNA_B05	France
	SM526_T	Macedonia		VV1-04	India		SS6004468	France
	Y-18	Ukraine		VV1-05	India		LP6005442-DNA_G07	Greece
	Y-20	Ukraine		VV1-06	India		LP6005443-DNA_A06	Greece
	Y-34	Ukraine		VV1-07	India		LP6005442-DNA_A08	Hungary
	Y-35	Ukraine		VV1-14	India		LP6005442-DNA_B08	Hungary
	Y-46	Ukraine		VV1-16	India		LP6005592-DNA_E02	Poland
				VV1-20	India		LP6005677-DNA_A03	Turkey
							LP6005677-DNA_C03	Turkey
							LP6005442-DNA_C04	Iran
							LP6005443-DNA_B10	Iran
							LP6005592-DNA_E01	Iraq
							LP6005592-DNA_F01	Iraq
							LP6005441-DNA_E02	Israel
							LP6005441-DNA_F02	Israel
							LP6005441-DNA_G04	Israel
							LP6005443-DNA_D01	Israel
							LP6005441-DNA_G09	Israel
							LP6005441-DNA_H09	Israel
							LP6005592-DNA_B03	Israel
							LP6005592-DNA_D04	Israel
							LP6005442-DNA_E04	Jordan
							LP6005442-DNA_F04	Jordan
							LP6005592-DNA_G03	Jordan
